# Supplementary material for: Two New Compounds Based on Bi-Capped Keggin Polyoxoanions and Cu-Bpy Cations Contain Both CuII and CuI Complexes: Synthesis, Characterization and Properties
Source: Molecules. 2023 Jun 12;28(12):4706. doi: 10.3390/molecules28124706 (PMC10302035; doi:10.3390/molecules28124706)
Supplement: Supplementary file 1 [file molecules-28-04706-s001.zip]

Archive with 1 entries (1 files):
- molecules-2425791-supplementary.pdf
